# Supplementary material for: Insights into the Differential Preservation of Bone Proteomes in Inhumed and Entombed Cadavers from Italian Forensic Caseworks
Source: J Proteome Res. 2022 Mar 22;21(5):1285–98. doi: 10.1021/acs.jproteome.1c00904 (PMC9087355; doi:10.1021/acs.jproteome.1c00904)
Supplement: Supplementary file 2 — pr1c00904_si_002.xlsx [file pr1c00904_si_002.xlsx]

## Sheet: Supplementary Data S1
Supplementary Data S1. Deamidation percentages for the six peptides highlighted in the study, in both zinc (samples 1-8) and wood (samples 9-14) coffins
Sample	Burial	LUM_FNALQYLR_2_Deamidated_NQ	SPRC_MRDWLKNVLVTLYER_7_Deamidated_NQ	OFL_EIDYIQYLR_6_Deamidated_NQ	LYOX_VSVNPSYLVPESDYTNNVVR_16_Deamidated_NQ	OMD_LQDIPYNIFNLPNIVELSVGHNKLK_10_Deamidated_NQ	TSP1_QHVVSVEEALLATGQWK_1_Deamidated_NQ
NP21_01A	Zinc coffin	59.21	27.46	45.74	42.49	70.39	46.88
NP21_01B	Zinc coffin	61.85	27.96	46	43.99	69.66	46
NP21_02A	Zinc coffin	62.95	29.18	43.25	41.89	70.21	48.86
NP21_02B	Zinc coffin	63.16	28.68	47.36	43.75	69.33	48.24
NP21_03A	Zinc coffin	62.74	27.93	41.61	42.28	68.37	47.45
NP21_03B	Zinc coffin	62.51	28.57	47.24	43.79	68.97	48.05
NP21_04A	Zinc coffin	62.58	29.16	48.1	42.98	71.62	52
NP21_04B	Zinc coffin	62.6	28.11	45.89	45.85	68.93	46.95
NP21_05A	Zinc coffin	62	28.29	48.19	43.3	70.04	52.58
NP21_05B	Zinc coffin	62.03	28.81	47.26	43.99	69	47.77
NP21_06A	Zinc coffin	59.87	28.17	39.74	45.76	70.06	47.6
NP21_06B	Zinc coffin	60.13	27.06	44.65	45.18	68.04	46.16
NP21_07A	Zinc coffin	62.62	28.81	47.77	45.73	70.85	47.86
NP21_07B	Zinc coffin	62.42	28.59	45.16	44.92	69.18	48.07
NP21_08A	Zinc coffin	61.46	28.72	47.07	42.94	70.67	45.59
NP21_08B	Zinc coffin	61.67	28.26	45.98	43.96	68.96	47.27
NP21_09A	Wood coffin	62.09	29.04	46.77	45.63	71.21	46.76
NP21_09B	Wood coffin	62.05	30.36	43.34	43.84	70.46	47.21
NP21_10A	Wood coffin	62.06	26.58	43.49	48.16	69.9	46.62
NP21_10B	Wood coffin	61.96	29.11	45.41	46.67	68.93	47.66
NP21_11A	Wood coffin	63.35	28.1	48.13	44.71	69.29	47.05
NP21_11B	Wood coffin	63.37	27.85	47.02	43.7	69.05	48.02
NP21_12A	Wood coffin	61.49	27.79	46.95	43.99	67.08	46.7
NP21_12B	Wood coffin	61.56	27.83	46.22	44.52	68.28	47.72
NP21_13A	Wood coffin	61.58	28.19	45.92	45.11	63.51	45.07
NP21_13B	Wood coffin	61.56	27.05	44.64	44.31	67.56	46.79
NP21_14A	Wood coffin	62.31	28.08	47.75	44.66	63.7	47.25
NP21_14B	Wood coffin	62.41	27.56	47.04	43.07	68.34	48.43
